# Supplementary material for: Acceptance of a Third Dose of COVID-19 Vaccine and Associated Factors in China Based on Health Belief Model: A National Cross-Sectional Study
Source: Vaccines (Basel). 2022 Jan 7;10(1):89. doi: 10.3390/vaccines10010089 (PMC8780099; doi:10.3390/vaccines10010089)
Supplement: Supplementary file 1 [file vaccines-10-00089-s001.zip]

Archive with 1 entries (1 files):
- vaccines-1505570-supplementary.pdf
